# Supplementary material for: Data on winged insect dynamics in melon crops in southeastern France
Source: Data Brief. 2020 Jan 14;29:105132. doi: 10.1016/j.dib.2020.105132 (PMC6992952; doi:10.1016/j.dib.2020.105132)
Supplement: Multimedia component 1 [file mmc1.xml]

<?xml version="1.0" encoding="utf-8" standalone="no"?>
<data>
  <datasets>
    <author>alexandra.schoeny@inra.fr</author>
    <type>1</type>
    <dataset>
      <name>Data on winged insects in melon crops in southeastern France</name>
      <caption />
      <description>Insect count data obtained in eleven field trials conducted between 2010 and 2019 in southeastern France. Winged insect abundances were monitored daily within melon crops during 8 to 11 weeks in May-July using a suction trap or a yellow pan trap. Aphids were identified under a stereomicroscope.</description>
      <filetype>
        <name />
      </filetype>
      <filesize />
      <source>0</source>
      <sourcename>Original Data</sourcename>
      <access>
        <type>1</type>
        <name>Data available in data repository</name>
        <reponame>Dataverse</reponame>
        <PersistentId>https://doi.org/10.15454/NKRWEO</PersistentId>
        <deeplinkurl>https://doi.org/10.15454/NKRWEO </deeplinkurl>
      </access>
    </dataset>
  </datasets>
</data>
